# Supplementary material for: Risk Factors for Non-Adherence to Medication for Liver Transplant Patients: An Umbrella Review
Source: J Clin Med. 2024 Apr 18;13(8):2348. doi: 10.3390/jcm13082348 (PMC11051511; doi:10.3390/jcm13082348)
Supplement: Supplementary file 1 [file jcm-13-02348-s001.zip]

Archive with 1 entries (1 files):
- jcm-2931058-supplementary.pdf
